# Supplementary material for: Statistical misreasoning in online content about vaccines: Implications and recommendations for addressing disinformation
Source: PLoS One. 2026 Aug 3;21(8):e0355341. doi: 10.1371/journal.pone.0355341 (PMC13432100; doi:10.1371/journal.pone.0355341)
Supplement: S1 File — (XLSX) [file pone.0355341.s001.xlsx]

## Sheet: BAZA-kopia
Post_ID	Correlation–causation fallacy	Base rate neglect	Denominator neglect	Cherry picking	Relative vs absolute risk error	Small sample fallacy	Intuitive reasoning error	Random fluctuation misinterpretation	Overinterpretation of percentages	Graphical scale misreading
1	0	0	0	0	0	0	0	0	0	1
2	0	0	0	0	0	0	0	0	0	1
3	0	0	0	0	0	0	0	0	0	1
4	0	0	0	0	0	0	0	0	0	1
5	0	0	1	0	0	0	0	0	0	0
6	0	0	1	0	0	0	0	0	0	0
7	1	0	0	0	0	0	0	0	0	0
8	1	0	0	0	0	0	0	0	0	0
9	0	0	0	1	0	0	0	0	0	0
10	0	0	0	0	0	1	0	0	0	0
11	0	0	0	0	0	1	0	0	0	0
12	0	1	0	0	0	0	0	0	0	0
13	0	1	0	0	0	0	0	0	0	0
14	0	0	1	0	0	0	0	0	0	0
15	1	0	0	0	0	0	0	0	0	0
16	1	0	0	0	0	0	0	0	0	0
17	1	0	0	0	0	0	0	0	0	0
18	0	0	0	0	0	1	0	0	0	0
19	0	0	0	0	0	1	0	0	0	0
20	1	0	0	0	0	0	0	0	0	0
21	1	0	0	0	0	0	0	0	0	0
22	1	0	0	0	0	0	0	0	0	0
23	0	0	0	0	0	0	0	0	1	0
24	0	1	0	0	0	0	0	0	0	0
25	0	0	0	0	0	0	0	0	1	0
26	0	0	0	1	0	0	0	0	0	0
27	0	1	0	0	0	0	0	0	0	0
28	1	0	0	0	0	0	0	0	0	0
29	0	0	0	1	0	0	0	0	0	0
30	0	0	0	0	0	0	1	0	0	0
31	0	1	0	0	0	0	0	0	0	0
32	0	0	0	1	0	0	0	0	0	0
33	0	0	0	1	0	0	0	0	0	0
34	0	0	0	1	0	0	0	0	0	0
35	1	0	0	0	0	0	0	0	0	0
36	1	0	0	0	0	0	0	0	0	0
37	1	0	0	0	0	0	0	0	0	0
38	0	0	0	0	0	1	0	0	0	0
39	0	0	0	0	0	1	0	0	0	0
40	0	1	0	0	0	0	0	0	0	0
41	0	0	0	1	0	0	0	0	0	0
42	0	0	0	1	0	0	0	0	0	0
43	0	0	0	1	0	0	0	0	0	0
44	0	0	0	0	0	0	1	0	0	0
45	1	0	0	0	0	0	0	0	0	0
46	1	0	0	0	0	0	0	0	0	0
47	1	0	0	1	0	0	0	0	0	0
48	1	0	0	1	0	0	0	0	0	0
49	0	1	0	0	0	1	0	0	0	0
50	0	1	0	0	0	1	0	0	0	0
51	0	1	0	0	0	1	0	0	0	0
52	1	0	0	1	0	0	0	0	0	0
53	0	0	1	0	0	0	0	1	0	0
54	1	0	0	1	0	0	0	0	0	0
55	1	0	0	1	0	0	0	0	0	0
56	1	0	0	1	0	0	0	0	0	0
57	1	0	0	1	0	0	0	0	0	0
58	1	0	0	0	0	1	0	0	0	0
59	1	0	1	0	0	0	0	0	0	0
60	1	1	0	0	0	0	0	0	0	0
61	1	0	0	1	0	0	0	0	0	0
62	1	0	0	1	0	0	0	0	0	0
63	1	1	0	0	0	0	0	0	0	0
64	1	1	0	0	0	0	0	0	0	0
65	1	0	0	0	0	0	0	0	0	1
66	1	0	0	0	0	0	0	0	1	0
67	1	1	0	0	0	0	0	0	0	0
68	1	0	0	1	0	0	0	0	0	0
69	1	0	0	0	0	0	0	0	1	0
70	0	0	1	1	0	0	0	0	0	0
71	1	0	0	0	0	0	0	0	1	0
72	1	0	0	0	0	0	0	0	1	0
73	1	0	0	0	0	0	0	0	1	0
74	0	0	0	1	0	0	1	0	0	0
75	0	0	0	1	0	1	0	0	0	0
76	0	1	0	0	0	1	0	0	0	0
77	1	1	0	0	0	0	0	0	0	0
78	0	1	0	0	0	0	0	0	0	1
79	0	0	1	1	0	0	0	0	0	0
80	1	0	0	1	0	0	0	0	0	0
81	1	0	0	1	0	0	0	0	0	0
82	0	0	0	0	0	1	0	0	1	0
83	0	0	0	0	0	1	0	0	1	0
84	0	0	0	0	0	1	0	0	1	0
85	0	0	0	0	1	1	0	0	0	0
86	0	1	0	0	0	1	0	0	0	0
87	1	0	0	1	0	0	0	0	0	0
88	1	0	0	0	0	0	0	0	1	0
89	0	1	0	0	0	1	0	0	0	0
90	1	0	0	1	0	0	0	0	0	0
91	1	0	0	1	0	0	0	0	0	0
92	1	0	0	0	0	0	1	0	0	0
93	1	0	0	1	0	0	0	0	0	0
94	1	1	0	0	0	0	0	0	0	0
95	0	0	0	1	0	0	0	0	1	0
96	0	1	1	0	0	0	0	0	0	0
97	0	1	1	0	0	0	0	0	0	0
98	0	0	0	0	0	1	1	0	0	0
99	0	0	0	1	0	0	0	0	1	0
100	1	0	0	1	0	0	0	0	0	0
101	1	0	0	0	1	0	0	0	0	0
102	1	0	0	0	1	0	0	0	0	0
103	1	0	1	0	0	0	0	0	0	0
104	0	1	0	0	0	0	1	0	0	0
105	0	0	0	1	1	0	0	0	0	0
106	0	1	0	0	1	0	0	0	0	0
107	0	1	0	0	0	0	0	0	0	1
108	0	0	0	1	1	0	0	0	0	0
109	0	1	0	0	0	0	1	0	0	0
110	1	0	1	0	0	0	0	0	0	0
111	1	0	0	1	0	0	0	0	0	0
112	1	0	0	1	0	0	0	0	0	0
113	1	0	0	0	0	1	0	0	0	0
114	0	0	1	0	0	1	0	0	0	0
115	0	1	0	0	0	0	1	0	0	0
116	1	0	0	1	0	0	0	0	0	0
117	1	0	0	0	1	0	0	0	0	0
118	1	0	0	0	0	0	1	0	0	0
119	1	0	0	0	1	0	0	0	0	0
120	1	0	0	0	0	1	0	0	0	0
121	0	1	0	0	1	1	0	0	0	0
122	0	1	0	1	0	1	0	0	0	0
123	0	1	0	0	0	0	1	1	0	0
124	0	1	0	1	0	1	0	0	0	0
125	1	0	0	0	1	0	1	0	0	0
126	0	1	0	0	1	1	0	0	0	0
127	0	1	0	0	1	1	0	0	0	0
128	0	1	0	1	0	1	0	0	0	0
129	1	0	1	0	1	0	0	0	0	0
130	1	1	0	0	0	1	0	0	0	0
131	1	1	0	0	0	1	0	0	0	0
132	1	1	0	0	0	0	0	1	0	0
133	1	1	0	0	0	0	0	1	0	0
134	1	0	0	1	0	0	1	0	0	0
135	1	1	0	0	0	0	0	1	0	0
136	1	0	1	0	0	0	0	0	1	0
137	1	1	0	0	0	0	1	0	0	0
138	1	1	0	1	0	0	0	0	0	0
139	1	1	0	0	0	1	0	0	0	0
140	1	1	0	0	0	1	0	0	0	0
141	1	1	0	0	0	1	0	0	0	0
142	1	1	0	0	0	1	0	0	0	0
143	1	0	1	0	1	0	0	0	0	0
144	1	1	0	0	0	1	0	0	0	0
145	1	1	0	0	0	0	0	1	0	0
146	1	0	1	0	1	0	0	0	0	0
147	1	0	1	0	0	1	0	0	0	0
148	1	1	0	0	0	1	0	0	0	0
149	1	1	0	0	0	1	0	0	0	0
150	1	1	0	0	0	1	0	0	0	0
151	1	1	0	0	0	1	0	0	0	0
152	1	0	0	0	1	1	0	0	0	0
153	1	0	0	1	0	1	0	0	0	0
154	1	0	0	1	1	0	0	0	0	0
155	1	1	0	0	0	0	0	1	0	0
156	1	1	0	0	0	0	0	1	0	0
157	1	0	0	0	1	0	0	1	0	0
158	1	0	0	0	0	1	1	0	0	0
159	1	1	0	0	0	1	0	0	0	0
160	1	1	0	0	0	1	0	0	0	0
161	1	1	1	0	0	0	0	0	0	0
162	1	1	1	0	0	0	0	0	0	0
163	1	1	1	0	0	0	0	0	0	0
164	1	0	1	1	0	0	0	0	0	0
165	1	0	1	1	0	0	0	0	0	0
166	1	0	0	1	0	0	0	1	0	0
167	1	1	0	0	0	1	0	0	0	0
168	1	0	0	0	0	0	1	0	1	0
169	1	1	0	0	0	1	0	0	0	0
170	1	1	0	0	0	0	0	0	0	1
171	1	0	1	1	0	0	0	0	0	0
172	1	0	1	1	0	0	0	0	0	0
173	1	0	0	0	0	0	0	0	1	1
174	1	1	0	0	0	0	0	0	1	0
175	1	1	0	0	0	0	0	0	1	0
176	1	0	0	1	0	0	0	1	0	0
177	0	1	0	1	1	0	0	0	0	0
178	0	1	0	1	1	0	0	0	0	0
179	0	1	0	1	0	0	0	0	0	1
180	0	0	0	1	0	1	1	0	0	0
181	0	1	0	1	0	1	0	0	0	0
182	0	1	0	1	1	0	0	0	0	0
183	0	1	0	1	1	0	0	0	0	0
184	0	1	0	0	1	0	0	0	0	1
185	0	0	1	1	0	0	0	0	1	0
186	0	1	1	0	0	0	0	0	1	0
187	0	0	1	0	0	1	1	0	0	0
188	0	1	0	1	0	1	0	0	0	0
189	0	0	0	1	0	0	1	1	0	0
190	0	1	0	1	0	1	0	0	0	0
191	0	1	0	0	1	1	0	0	0	0
192	0	1	0	1	0	1	0	0	0	0
193	1	1	0	0	0	1	0	0	0	0
194	1	0	0	1	0	0	0	1	0	0
195	1	0	0	0	0	0	1	0	1	0
196	1	0	0	1	0	1	0	0	0	0
197	1	0	0	0	1	1	0	0	0	0
198	1	0	0	0	0	1	1	0	0	0
199	1	0	0	0	1	0	1	0	0	0
200	0	0	0	1	0	0	1	0	1	0
201	0	0	1	1	0	1	0	0	0	0
202	0	1	0	0	0	1	1	0	0	0
203	1	0	0	1	0	0	0	0	1	0
204	1	0	1	1	0	0	0	0	0	0
205	1	1	1	0	0	0	0	0	0	0
206	1	0	1	1	0	0	0	0	0	0
207	1	0	1	1	0	0	0	0	0	0
208	0	0	1	1	0	1	0	0	0	0
209	0	0	1	0	0	0	1	0	1	0
210	0	0	1	0	0	0	1	0	1	0
211	0	1	1	0	0	0	0	0	1	0
212	0	1	1	1	0	0	0	0	0	0
213	0	1	1	1	0	0	0	0	0	0
214	0	0	0	0	1	0	1	1	0	0
215	0	1	0	1	1	0	0	0	0	0
216	0	0	0	1	1	0	1	0	0	0
217	1	0	1	0	0	0	0	0	1	0
218	1	1	0	0	0	0	1	0	0	0
219	1	1	0	0	0	0	1	0	0	0
220	1	1	0	0	0	0	0	0	0	1
221	1	1	0	0	1	0	0	0	0	0
222	1	0	0	1	1	0	0	0	0	0
223	1	0	0	1	0	0	0	0	1	0
224	1	1	0	0	0	1	0	0	0	0
225	1	0	0	0	0	1	0	1	0	0
226	0	1	1	0	0	1	0	0	0	0
227	0	1	0	0	0	1	1	0	0	0
228	0	0	0	0	1	0	1	0	1	0
229	0	1	1	0	0	0	1	0	0	0
230	0	1	0	1	0	1	0	0	0	0
231	1	0	0	1	0	0	0	1	0	0
232	1	1	0	0	0	0	1	0	0	0
233	1	1	0	0	0	0	1	0	0	0
234	1	1	0	0	0	1	1	0	0	0
235	1	1	0	0	1	1	0	0	0	0
236	1	0	1	0	1	0	0	1	0	0
237	0	1	0	0	1	0	1	1	0	0
238	1	0	1	0	1	0	1	0	0	0
239	1	0	1	1	1	0	0	0	0	0
240	0	1	1	1	0	0	0	0	1	0
241	0	1	0	0	0	0	1	1	0	1
242	1	1	0	0	0	1	1	0	0	0
243	1	1	0	0	1	1	0	0	0	0
244	1	0	1	0	0	0	1	0	1	0
245	1	1	0	0	0	1	1	0	0	0
246	1	0	1	0	0	0	1	0	1	0
247	1	0	1	0	1	0	1	0	0	0
248	1	1	0	0	0	1	1	0	0	0
249	1	1	0	1	0	0	1	0	0	0
250	1	1	0	0	0	1	0	1	0	0
251	1	0	1	1	0	0	0	1	0	0
252	1	0	1	1	0	0	0	0	1	0
253	0	1	0	1	0	0	0	1	0	1
254	1	1	0	0	1	1	0	0	0	0
255	1	1	0	1	0	1	0	0	0	0
256	1	0	0	0	1	0	0	1	0	1
257	1	1	0	0	0	0	0	1	0	1
258	1	1	0	0	1	1	0	0	0	0
259	1	1	0	0	1	1	0	0	0	0
260	1	1	0	0	0	1	0	0	0	1
261	1	0	1	0	1	0	0	0	0	1
262	1	0	1	0	1	1	0	0	0	0
263	1	1	0	1	0	0	1	0	0	0
264	1	1	0	0	1	0	0	1	0	0
265	1	0	1	0	1	0	0	0	0	1
266	1	0	1	1	0	0	0	0	1	0
267	1	0	1	0	1	0	0	0	1	0
268	1	1	1	0	0	1	0	0	0	0
269	1	1	1	0	0	1	0	0	0	0
270	1	0	1	1	0	1	0	0	0	0
271	1	0	1	1	0	1	0	0	0	0
272	1	0	0	1	1	1	0	0	0	0
273	1	1	0	0	0	1	0	1	0	0
274	1	0	0	1	1	1	0	0	0	0
275	1	0	0	0	1	0	1	1	0	0
276	1	0	0	1	0	1	1	0	0	0
277	1	1	0	1	0	1	0	0	0	0
278	1	0	1	0	0	1	0	0	0	1
279	1	1	1	0	0	0	0	0	1	0
280	1	1	1	0	0	0	0	0	1	0
281	1	1	1	0	0	1	0	0	0	0
282	1	0	1	0	0	1	0	1	0	0
283	1	0	0	0	0	1	0	0	1	1
284	1	1	1	0	0	0	0	1	0	0
285	1	0	0	0	0	0	1	1	1	0
286	1	1	0	0	0	1	0	1	0	0
287	1	1	0	0	1	1	0	0	0	0
288	1	0	0	1	0	1	1	0	0	0
289	1	1	1	0	0	0	1	0	0	0
290	1	1	1	1	0	0	0	0	0	0
291	1	1	1	0	0	1	0	0	0	0
292	1	0	1	1	1	0	0	0	0	0
293	1	0	0	1	1	0	0	0	1	0
294	1	1	0	0	1	0	0	0	1	0
295	1	1	0	0	1	0	1	0	0	0
296	1	1	0	1	0	0	1	0	0	0
297	1	1	0	1	0	0	1	0	0	0
298	1	0	1	1	0	0	1	0	0	0
299	1	0	1	0	0	0	1	0	1	0
300	1	0	1	0	0	0	0	1	1	0
301	1	1	1	0	0	0	0	0	1	0
302	1	1	1	0	0	1	0	0	0	0
303	1	1	1	0	0	0	0	0	1	0
304	1	1	1	0	0	0	0	0	1	0
305	1	1	1	0	0	0	0	0	1	0
306	1	0	1	1	1	0	0	0	0	0
307	0	1	0	1	0	0	1	1	0	0
308	0	1	0	1	0	1	1	0	0	0
309	0	0	1	1	1	0	0	0	1	0
310	0	1	1	0	0	0	1	0	1	0
311	0	1	1	0	0	0	0	1	1	0
312	1	0	1	1	0	0	0	0	1	0
313	1	0	1	0	0	1	0	0	1	0
314	1	0	0	1	1	0	1	0	0	0
315	1	1	1	0	0	0	0	0	1	0
316	1	1	1	0	0	0	0	0	1	0
317	0	0	1	1	0	1	1	0	0	0
318	0	0	1	0	1	1	0	0	1	0
319	0	1	0	1	0	1	0	1	0	0
320	1	0	0	1	0	0	1	0	0	1
321	1	1	0	0	1	0	0	0	1	0
322	1	1	0	1	0	0	0	0	1	0
323	1	1	0	1	0	0	0	0	1	0
324	1	1	1	1	0	0	0	0	0	0
325	1	1	1	1	0	0	0	0	0	0
326	0	0	1	1	0	1	0	1	0	0
327	0	0	1	1	0	1	0	0	0	1
328	0	1	0	1	1	1	0	0	0	0
329	0	1	0	0	0	1	0	1	0	1
330	0	1	0	1	0	1	0	0	0	1
331	0	1	0	1	1	1	0	0	0	0
332	1	0	0	0	0	0	1	1	1	0
333	1	1	1	0	0	0	0	0	1	0
334	1	1	0	0	0	1	0	0	0	1
335	1	0	0	0	1	1	1	0	0	0
336	0	0	0	1	1	0	1	0	0	1
337	0	0	1	1	0	1	0	0	1	0
338	0	0	1	1	0	1	0	0	1	0
339	0	1	0	0	0	1	1	1	0	0
340	0	0	1	1	0	1	1	0	0	0
341	0	0	1	1	0	1	1	0	0	0
342	0	1	1	0	0	0	1	0	1	0
343	0	1	0	1	1	0	0	0	1	0
344	1	1	1	0	0	0	1	0	0	0
345	1	1	1	0	0	0	1	0	0	0
346	1	0	1	0	0	1	0	0	1	0
347	1	1	0	0	0	0	1	0	1	0
348	1	0	0	0	0	0	1	1	0	1
349	1	1	1	0	0	0	0	0	0	1
350	0	1	1	0	1	0	1	0	0	0
351	1	0	1	0	0	1	1	0	0	0
352	1	1	1	0	0	0	0	0	1	0
353	0	1	1	0	0	1	0	0	0	1
354	0	1	1	0	0	1	1	0	0	0
355	0	1	1	0	0	1	0	0	1	0
356	0	0	1	0	1	0	1	0	1	0
357	0	1	1	0	0	0	1	0	1	0
358	0	1	1	0	0	1	1	0	0	0
359	0	0	1	1	1	1	0	0	0	0
360	0	1	0	1	1	1	0	0	0	0
361	0	1	0	1	1	1	0	0	0	0
362	1	1	0	0	0	0	1	0	1	0
363	1	0	1	1	0	0	0	0	1	0
364	1	1	1	0	0	0	0	1	0	0
365	1	1	1	0	0	0	0	0	1	0
366	1	1	0	1	0	0	1	0	0	0
367	1	1	0	1	0	0	0	0	0	1
368	1	1	0	1	1	0	0	0	0	0
369	1	1	1	0	0	1	0	0	0	0
370	0	1	1	1	0	0	1	0	1	0
371	1	1	1	0	1	0	1	0	0	0
372	0	1	1	1	1	0	0	0	1	0
373	1	1	1	1	0	0	1	0	0	0
374	1	1	0	1	0	1	1	0	0	0
375	1	1	0	1	0	1	1	0	0	0
376	0	1	1	0	0	0	1	1	1	0
377	1	0	1	1	0	1	0	0	1	0
378	1	1	1	1	0	0	1	0	0	0
379	1	0	1	0	0	0	0	1	1	1
380	1	0	1	1	0	0	1	0	1	0
381	1	1	1	0	0	0	1	1	0	0
382	1	0	1	0	1	1	0	0	1	0
383	1	1	0	0	1	1	0	1	0	0
384	1	1	0	1	1	0	1	0	0	0
385	1	0	1	0	1	0	1	0	1	0
386	1	1	0	1	0	0	0	1	0	1
387	1	1	1	0	0	1	1	0	0	0
388	1	1	1	0	0	1	1	0	0	0
389	1	0	1	0	0	1	1	1	0	0
390	1	0	1	0	0	1	1	1	0	0
391	1	1	1	0	0	0	1	0	1	0
392	1	1	1	0	1	0	0	0	1	0
393	1	1	1	1	0	0	0	0	1	0
394	1	1	1	0	0	1	0	0	1	0
395	1	1	1	1	0	0	0	1	0	0
396	1	1	0	1	0	0	1	0	1	0
397	1	1	0	1	0	0	1	0	1	0
398	1	1	0	1	1	1	0	0	0	0
399	1	1	0	1	1	1	0	0	0	0
400	1	0	0	1	1	1	0	0	0	1
401	1	1	1	1	0	0	1	0	0	0
402	1	1	1	1	0	0	0	1	0	0
403	1	1	1	1	0	0	0	1	0	0
404	1	0	1	1	0	0	1	1	0	0
405	1	0	1	0	0	0	1	1	1	0
406	0	1	1	0	0	0	0	1	1	1
407	1	0	1	1	0	1	1	0	0	0
408	1	1	1	1	0	1	0	0	0	0
409	1	1	1	0	1	0	0	0	1	0
410	0	1	1	1	1	0	0	0	1	0
411	0	1	1	1	0	0	1	0	1	0
412	0	1	1	0	0	0	1	1	1	0
413	1	0	1	1	0	0	0	1	1	0
414	1	0	1	0	0	1	0	0	1	1
415	1	1	0	0	0	1	1	1	0	0
416	1	1	0	1	0	1	1	0	0	0
417	1	1	1	1	0	0	0	0	1	0
418	1	1	1	1	0	0	0	0	1	0
419	0	1	1	1	0	1	1	0	0	0
420	0	1	1	0	0	1	1	1	0	0
421	0	0	1	0	0	1	1	1	0	1
422	0	0	1	0	0	1	1	1	1	0
423	0	1	0	1	1	1	1	0	0	0
424	1	1	1	1	0	0	0	0	0	1
425	1	1	1	1	0	0	0	0	1	0
426	1	0	1	0	0	1	1	0	1	0
427	1	0	1	0	0	1	1	1	0	0
428	0	0	1	1	1	1	0	0	1	0
429	1	1	1	1	0	0	0	0	1	0
430	1	1	0	1	0	0	0	0	1	1
431	1	1	0	1	1	0	0	0	1	0
432	1	1	1	1	0	1	0	0	0	0
433	1	0	1	1	0	1	1	0	0	0
434	1	0	1	1	1	1	0	0	0	0
435	1	0	1	1	1	1	0	0	0	0
436	1	1	0	1	0	1	1	0	0	0
437	1	1	0	0	0	0	1	1	0	1
438	0	0	1	1	0	1	1	0	1	0
439	0	1	0	0	0	1	1	0	1	1
440	0	0	0	1	0	1	1	1	0	1
441	0	0	0	1	0	1	1	1	0	1
442	0	1	0	1	0	1	1	1	0	0
443	0	0	1	1	1	1	1	0	0	0
444	0	1	1	1	1	0	0	0	1	0
445	0	1	1	1	0	0	0	0	1	1
446	0	1	0	1	1	0	0	0	1	1
447	1	1	0	1	0	0	1	0	1	0
448	1	0	1	1	1	0	0	0	0	1
449	1	1	1	0	0	0	1	0	1	0
450	1	0	1	1	0	1	0	0	1	0
451	1	1	0	1	0	1	1	0	0	0
452	0	0	1	1	1	1	1	0	0	0
453	0	1	1	0	0	0	1	1	0	1
454	0	1	1	1	0	0	1	0	1	0
455	1	1	1	0	0	0	1	1	0	0
456	1	1	1	0	0	0	1	1	0	0
457	1	1	1	0	0	1	1	0	0	0
458	1	1	1	0	1	1	0	0	0	0
459	1	1	1	0	0	1	1	0	0	0
460	1	1	1	0	0	1	1	0	0	0
461	1	1	1	0	0	0	1	0	1	0
462	1	1	0	0	1	0	1	1	0	0
463	1	1	0	1	1	0	0	0	1	0
464	0	0	1	1	1	0	1	1	0	0
465	0	1	1	0	1	1	1	0	0	0
466	1	1	1	0	0	0	0	1	1	0
467	1	0	1	0	0	1	0	0	1	1
468	1	1	1	0	0	1	1	0	0	0
469	1	1	1	1	0	1	0	0	0	0
470	1	1	1	0	0	0	1	0	1	0
471	1	1	0	0	0	1	0	0	1	1
472	0	1	1	1	1	0	1	0	1	0
473	1	1	1	1	0	0	0	0	1	1
474	1	1	1	1	0	0	1	0	1	0
475	1	1	1	1	0	1	0	0	1	0
476	1	0	1	0	1	0	1	0	1	1
477	1	0	1	1	1	0	0	0	1	1
478	1	1	1	1	1	0	0	0	1	0
479	1	0	1	1	1	1	0	1	0	0
480	1	0	0	1	1	1	1	1	0	0
481	1	1	0	1	0	1	1	1	0	0
482	1	1	1	1	1	1	0	0	0	0
483	1	0	1	1	0	1	1	1	0	0
484	1	1	1	0	1	1	1	0	0	0
485	1	1	1	1	1	0	1	0	0	0
486	1	1	1	1	0	0	1	0	1	0
487	1	0	1	1	1	1	0	1	0	0
488	1	1	0	0	1	1	0	1	1	0
489	1	1	0	1	1	1	0	0	1	0
490	1	1	0	1	0	1	0	1	1	0
491	1	1	1	1	0	0	1	1	0	0
492	1	1	1	1	0	0	1	0	1	0
493	1	1	0	1	1	0	0	0	1	1
494	1	0	1	1	1	1	0	1	0	0
495	1	0	1	1	0	1	0	1	1	0
496	1	0	1	1	0	1	1	0	1	0
497	1	0	1	1	1	1	1	0	0	0
498	1	1	1	0	0	1	1	1	0	0
499	1	1	1	1	0	1	1	0	0	0
500	1	1	1	0	0	1	1	1	0	0
501	1	1	0	1	1	1	1	0	0	0
502	1	1	1	1	0	0	0	1	1	0
503	1	1	1	1	0	1	1	0	0	0
504	0	0	1	0	1	1	1	1	1	0
505	0	0	1	1	1	1	0	1	1	0
506	0	1	0	1	1	1	1	1	0	0
507	1	1	1	1	1	0	0	0	1	0
508	1	1	1	1	1	0	0	0	1	0
509	1	0	1	1	0	1	1	0	1	0
510	1	0	1	1	1	1	1	0	0	0
511	0	1	1	1	1	1	0	0	1	0
512	1	1	1	0	0	0	1	1	1	0
513	1	1	1	1	0	1	1	0	0	0
514	1	1	1	1	0	1	1	0	0	0
515	1	1	1	1	0	1	1	0	0	0
516	1	0	0	1	1	0	1	1	0	1
517	0	0	1	1	1	1	1	0	1	0
518	0	1	0	1	1	1	1	0	0	1
519	0	1	1	1	1	0	1	0	1	0
520	1	1	1	1	0	0	1	1	0	0
521	1	1	0	1	1	1	0	0	1	0
522	1	1	0	1	1	0	1	0	1	0
523	1	1	0	0	0	0	1	1	1	1
524	1	1	1	0	1	0	1	0	0	1
525	1	1	1	0	0	1	1	0	1	0
526	1	1	1	0	0	0	1	1	1	0
527	1	1	1	1	0	1	0	0	1	0
528	1	0	1	1	0	1	1	0	1	0
529	1	1	1	1	0	1	1	0	0	0
530	1	1	1	1	1	0	1	0	0	0
531	0	1	1	1	0	0	1	1	1	0
532	0	1	1	1	0	1	1	0	1	0
533	0	1	1	1	0	1	1	1	0	0
534	1	0	1	0	0	1	1	0	1	1
535	1	0	1	1	1	1	1	0	0	0
536	1	1	1	1	0	1	1	0	0	0
537	1	1	1	1	1	1	0	0	0	0
538	1	1	1	1	1	1	0	0	0	0
539	1	1	1	0	0	0	1	0	1	1
540	1	1	0	1	0	0	1	1	0	1
541	1	1	0	1	1	1	0	0	1	0
542	1	1	0	1	0	1	1	1	0	1
543	1	1	1	1	0	1	1	0	1	0
544	1	1	1	0	1	1	1	0	1	0
545	1	1	1	1	0	1	1	0	1	0
546	1	1	0	1	1	1	1	1	0	0
547	1	1	1	1	1	0	1	0	1	0
548	1	1	0	1	0	1	0	1	1	1
549	1	1	1	1	1	0	1	0	1	0
550	1	1	1	1	0	1	1	0	1	0
551	1	0	1	1	1	1	1	1	0	0
552	1	1	1	1	1	1	1	0	0	0
553	1	1	1	1	0	1	1	1	0	0
554	1	1	1	1	0	1	1	0	0	1
555	1	1	0	1	1	1	1	1	0	0
556	1	1	1	1	0	1	1	0	1	0
557	1	1	1	1	0	1	1	0	1	0
558	0	1	1	1	1	1	1	1	0	0
559	1	1	1	0	0	1	1	1	1	0
560	1	1	1	0	0	1	1	1	1	0
561	1	0	1	1	0	1	1	1	1	0
562	1	1	1	0	1	0	1	0	1	1
563	1	1	1	1	0	1	1	1	0	0
564	1	0	1	1	1	1	1	1	0	0
565	1	1	1	1	1	1	1	0	0	0
566	1	1	1	1	0	1	1	0	1	0
567	1	1	1	1	0	1	1	0	1	0
568	1	1	1	0	0	1	1	1	1	0
569	1	1	1	0	1	1	1	1	0	0
570	1	1	1	0	0	1	1	0	1	1
571	1	1	1	1	1	1	0	0	0	1
572	0	0	1	1	1	0	1	1	1	1
573	1	1	1	1	1	0	1	0	1	0
574	1	0	1	1	1	1	0	0	1	1
575	1	1	1	1	0	1	1	1	0	0
576	1	1	1	1	0	1	1	0	0	1
577	1	1	1	0	1	1	1	1	0	0
578	1	1	1	1	0	1	1	0	0	1
579	1	1	1	1	1	1	1	0	0	0
580	1	1	1	1	0	0	1	1	1	0
581	1	1	1	1	0	1	1	1	0	0
582	1	1	1	1	0	1	1	1	0	0
583	1	1	1	1	0	1	1	1	1	0
584	1	1	1	1	0	1	1	1	1	0
585	1	1	1	1	1	0	1	1	1	0
586	1	1	1	1	0	1	1	0	1	1
587	1	1	1	1	0	1	1	1	1	0
588	1	0	1	1	0	1	1	1	1	1
589	1	1	1	1	1	1	1	1	0	0
590	1	1	1	1	1	1	1	1	0	0
591	1	1	1	1	1	0	1	1	1	1
592	1	1	1	1	1	1	1	1	1	0
593	1	1	1	1	1	1	1	1	1	0
594	1	1	1	1	1	0	1	1	1	1
595	1	0	1	1	1	1	1	1	1	1
596	1	1	0	1	0	0	0	0	0	1
597	1	1	1	0	0	0	0	0	1	0
